# Supplementary material for: Detection of Highly Poisonous Nerium oleander Using Quantitative Real-Time PCR with Specific Primers
Source: Toxins (Basel). 2022 Nov 10;14(11):776. doi: 10.3390/toxins14110776 (PMC9696062; doi:10.3390/toxins14110776)
Supplement: Supplementary file 1 [file toxins-14-00776-s001.zip]

Archive with 1 entries (1 files):
- toxins-2012150-supplementary.pdf
